# Supplementary material for: PRRSV-2 nsp2 Ignites NLRP3 inflammasome through IKKβ-dependent dispersed trans-Golgi network translocation
Source: PLoS Pathog. 2025 Jan 27;21(1):e1012915. doi: 10.1371/journal.ppat.1012915 (PMC11801707; doi:10.1371/journal.ppat.1012915)
Supplement: S1 Table — (XLSX) [file ppat.1012915.s005.xlsx]

## Sheet: Sheet1
Table S1.Primers used for qRT-PCR in this study.
Namea	Forward (5′→3′)	Reverse (5′→3′)
Sus-CCL2	CACCAGCAGCAAGTGTCCTA	TCCAGGTGGCTTATGGAGTC
Sus-CXCL8	TCCTGCTTTCTGCAGCTCTC	GGGTGGAAAGGTGTGGAATG
Sus-CXCL10	TTCGCTGTACCTGCATCAAG	CAACATGTGGGCAAGATTGA
Sus-GM-CSF	GAAACCGTAGACGTCGTCTG	GTGCTGCTCATAGTGCTTGG
Sus-IL-7	TCGTGCTGCTCGAAAGTTG	TAGTGAGTTGGGCTTCACC
Sus-IL-1β	GACCCCAAAAGATACCCAAAGA	TCTGCTTGAGAGGTGCTGATG
Sus-IL-18	ACATCAAGCCGTGTTTGAGG	CACTGCACAGAGATGGTTAC
Sus-TNF-α	AGAGCATGATCCGAGACGTG	CAGTAGGCAGAAGAGCGTGGT
Sus-β-actin	CTCCATCATGAAGTGCGACGT	GTGATCTCCTTCTGCATCCTGT
PRRSV-N	AAACCAGTCCAGAGGCAAGG	TCAGTCGCAAGAGGGAAATG
a Sus means sus scrofa
