# Supplementary material for: PRRSV-2 nsp2 Ignites NLRP3 inflammasome through IKKβ-dependent dispersed trans-Golgi network translocation
Source: PLoS Pathog. 2025 Jan 27;21(1):e1012915. doi: 10.1371/journal.ppat.1012915 (PMC11801707; doi:10.1371/journal.ppat.1012915)
Supplement: S2 Table — (XLSX) [file ppat.1012915.s006.xlsx]

## Sheet: Sheet1
Table S2.Primers used for PCR in this study.
Name	Forward (5′→3′)	Reverse (5′→3′)
NLRP3-Flag	CCCATCGATATGAGCATGGCAAGCGTCCGC	GCGCTCGAGCTACTTATCGTCGTCATCCTTGTAATCCTGGGAAGGCTCAAAGACAATG
NLRP3-HA	CCCATCGATATGAGCATGGCAAGCGTCCGCTGCAA	GCGCTCGAGCTAAGCGTAATCTGGAACATCGTATGGGTACTGGGAAGGCTCAAAG
ASC-HA	CCGGAATTCATGGGGTGCACGCGTGACGCCATCCT	GCGCTCGAGTCAAGCGTAATCTGGAACATCGTATGGGTAGCTCTGCTCCAGGTCG
pro-CASP1-HA	CCGGAATTCATGGCCGATAAGGTGCTGAAGGAGAA	GCGCTCGAGTTAAGCGTAATCTGGAACATCGTATGGGTAATGTCCTGGGAAGAGA
pro-IL-1β-HA	CGCGGTACCATGGCCATAGTACCTGAACCCGCCAA	GCGCTCGAGTTAAGCGTAATCTGGAACATCGTATGGGTAGGGAGAGAGGACTTCC
nsp2-Myc	CGCGAGCTCATGGCTGGAAAGAGAGCAAGAAGAAC	GCGGCTAGCTTACAGATCCTCTTCAGAGATGAGTTTCTGCTCGCCCAGTAACCTG
IKKβ-Flag	CCGGAATTCATGAGCTGGTCACCTTCCCTGACAAC	CGGGGTACCCTACTTATCGTCGTCATCCTTGTAATCCGAGGCCTGCTCCAGGCTG
IKKβ-HA	CCGGAATTCATGAGCTGGTCACCTTCCCTGACAAC	CGGGGTACCCTAAGCGTAATCTGGAACATCGTATGGGTACGAGGCCTGCTCCAGG
NLRP3-D1-HA	CCCATCGATATGTGGGACAATGCAAATCTTTCTGT	GCGCTCGAGCTAAGCGTAATCTGGAACATCGTATGGGTACTGGGAAGGCTCAAAG
NLRP3-D2-HA	CCCATCGATATGGAAAAGGAGGATCAGGGGGAGAT	GCGCTCGAGCTAAGCGTAATCTGGAACATCGTATGGGTACTGGGAAGGCTCAAAG
NLRP3-D3-HA	CCCATCGATATGAGCATGGCAAGCGTCCGCTGCAA	GCGCTCGAGCTAAGCGTAATCTGGAACATCGTATGGGTACACAGGCTCAGAGTGT
NLRP3-D4-HA	CCCATCGATATGAGCATGGCAAGCGTCCGCTGCAA	GCGCTCGAGCTAAGCGTAATCTGGAACATCGTATGGGTACCAGTTATTGCTCAGG
NLRP3-D1-Flag	CCCATCGATATGTGGGACAATGCAAATCTTTCTGT	GCGCTCGAGCTACTTATCGTCGTCATCCTTGTAATCCTGGGAAGGCTCAAAGACA
NLRP3-D2-Flag	CCCATCGATATGGAAAAGGAGGATCAGGGGGAGAT	GCGCTCGAGCTACTTATCGTCGTCATCCTTGTAATCCTGGGAAGGCTCAAAGACA
NLRP3-D3- Flag	CCCATCGATATGAGCATGGCAAGCGTCCGCTGCAA	GCGCTCGAGCTACTTATCGTCGTCATCCTTGTAATCCACAGGCTCAGAGTG
NLRP3-D4- Flag	CCCATCGATATGAGCATGGCAAGCGTCCGCTGCAA	GCGCTCGAGCTACTTATCGTCGTCATCCTTGTAATCCCAGTTATTGCTCAGGACT
nsp2-F1-Flag	CGCGAGCTCATGGCTGGAAAGAGAGCAAGAAGAAC	GCGGCTAGCTTACTTATCGTCGTCATCCTTGTAATCAGGCTCTTGAGTTACGGGA
nsp2-F2-Flag	CGCGAGCTCATGACCCTGGTCCCTCCCGTAACTCA	GCGGCTAGCTTACTTATCGTCGTCATCCTTGTAATCGGGACCCCGGTCAAGCAGT
nsp2-F3-Flag	CGCGAGCTCATGAGTGAGCCCGTACTTGTGCCCGC	GCGGCTAGCTTACTTATCGTCGTCATCCTTGTAATCGCCCAGTAACCTGCCAAGAA
nsp2-eGFP-TM	CGCGAATTCATGGTGAGCAAGGGCGAGGAGCTGTT	GCGGGTACCTTACTTATCGTCGTCATCCTTGTAATCGCCCAGTAACCTGCCAAGA
IKKβ-T1-Flag	CCGGAATTCATGAGCTGGTCACCTTCCCTGACAAC	CGGGGTACCCTACTTATCGTCGTCATCCTTGTAATCTAAGATGTCATCCAGGGCC
IKKβ-T2-Flag	CCGGAATTCATGAGCTGGTCACCTTCCCTGACAAC	CGGGGTACCCTACTTATCGTCGTCATCCTTGTAATCGACGCTTTCGGGCTGGGGC
IKKβ-T3-Flag	CCGGAATTCATGGTCAGCTGCATCCTGCAAGAGCC	CGGGGTACCCTACTTATCGTCGTCATCCTTGTAATCCTTGCTACAAGCGATCTTC
IKKβ-T4-Flag	CCGGAATTCATGGTCAGCTGCATCCTGCAAGAGCC	CGGGGTACCCTACTTATCGTCGTCATCCTTGTAATCCGAGGCCTGCTCCAGGCTG
The restriction enzyme sites used for cloning are indicatedare in bold. The C-terminal Flag, HA or Myc tag sequence in the “Reverse” primers are underlined.
