# Supplementary material for: PRRSV-2 nsp2 Ignites NLRP3 inflammasome through IKKβ-dependent dispersed trans-Golgi network translocation
Source: PLoS Pathog. 2025 Jan 27;21(1):e1012915. doi: 10.1371/journal.ppat.1012915 (PMC11801707; doi:10.1371/journal.ppat.1012915)
Supplement: S3 Table — (XLSX) [file ppat.1012915.s007.xlsx]

## Sheet: Sheet1
Table S3. Oligonucleotides sequences of siRNA used in this study.
Namea	Forward (5′→3′)	Reverse (5′→3′)
Control si-RNA	UUCUCCGAACGUGUCACGUTT	ACGUGACACGUUCGGAGAATT
Sus-si-NLRP3-1	GGAGAGACCUUUAUGAGAATT	UUCUCAUAAAGGUCUCUCCTT
Sus-si-NLRP3-2	GGAAGUAGACUGUGAGAAATT	UUUCUCACAGUCUACUUCCTT
Sus-si-NLRP3-3	GGAUGAAGGUGUUAUGUGATT	UCACAUAACACCUUCAUCCTT
Sus-si-IKKβ-1	AGAUUGACCUGGAGAAGUATT	UACUUCUCCAGGUCAAUCUTT
Sus-si-IKKβ-2	GAAGAAAGUGCGAGUGAUUTT	AAUCACUCGCACUUUCUUCTT
Sus-si-IKKβ-3	GAGCAGGACCAGAGCUUAATT	UUAAGCUCUGGUCCUGCUCTT
Homo-si-NLRP3-1	CGCUAAUGAUCGACUUCAATT	UUGAAGUCGAUCAUUAGCGTT
Homo-si-NLRP3-2	GGUUUGACUAUCUGUUCUATT	UAGAACAGAUAGUCAAACCTT
Homo-si-NLRP3-3	GGAUGAGAGUGUUGUGUGATT	UCACACAACACUCUCAUCCTT
Homo-si-NEK7-1	GAAAAUUGGUCGCGGACAATT	UUGUCCGCGACCAAUUUUCTT
Homo-si-NEK7-2	AGUCAUGCAUAGAGAUAUATT	UAUAUCUCUAUGCAUGACUTT
Homo-si-NEK7-3	GGUAAAACUUGGAGAUCUUTT	AAGAUCUCCAAGUUUUACCTT
Homo-si-IKKβ-1	CCCUGGAUGACAUCUUAAATT	UUUAAGAUGUCAUCCAGGGTT
Homo-si-IKKβ-2	GACCGACAUUGUGGACUUATT	UAAGUCCACAAUGUCGGUCTT
Homo-si-IKKβ-3	GAGCUGUACAGGAGACUAATT	UUAGUCUCCUGUACAGCUCTT
a Sus means sus scrofa, Homo means Homo species
