# Supplementary material for: PRRSV-2 nsp2 Ignites NLRP3 inflammasome through IKKβ-dependent dispersed trans-Golgi network translocation
Source: PLoS Pathog. 2025 Jan 27;21(1):e1012915. doi: 10.1371/journal.ppat.1012915 (PMC11801707; doi:10.1371/journal.ppat.1012915)
Supplement: S4 Table — Excel spreadsheet containing the underlying numerical data for Figs 1A, 1B, 1C, 1D, 1E, 1F, 1I, 2A, 2B, 2C, 3D, 4C, 4D, 4E, 5C, 5D, 5E, 7A, 8B, 8C, 9C, 9D, S2, S4B in separate sheets. (XLSX) [file ppat.1012915.s008.xlsx]

## Sheet: Fig. 1A
Relative CCL2 gene mRNA level		Mock			PRRSV-2
		Rep1	Rep2	Rep3	Rep1	Rep2	Rep3
	12 hpi	1.007	1.027	0.966	7.019	6.775	7.542
	18 hpi	0.805	0.779	0.692	10.984	11.027	10.888
Relative CXCL10 gene mRNA level		Mock			PRRSV-2
		Rep1	Rep2	Rep3	Rep1	Rep2	Rep3
	12 hpi	0.999	1.078	0.928	184.786	212.911	218.469
	18 hpi	1.737	1.759	1.579	347.999	411.728	384.413
Relative TNF-α gene mRNA level		Mock			PRRSV-2
		Rep1	Rep2	Rep3	Rep1	Rep2	Rep3
	12 hpi	0.973	1.013	1.014	21.199	18.922	22.301
	18 hpi	1.172	1.248	1.059	32.459	35.974	37.932
Relative GM-CSF gene mRNA level		Mock			PRRSV-2
		Rep1	Rep2	Rep3	Rep1	Rep2	Rep3
	12 hpi	0.908	1.031	1.067	194.068	108.985	147.983
	18 hpi	1.996	1.838	1.793	481.313	453.996	480.658
Relative CXCL8 gene mRNA level		Mock			PRRSV-2
		Rep1	Rep2	Rep3	Rep1	Rep2	Rep3
	12 hpi	0.92	1.167	0.932	53.641	38.335	46.262
	18 hpi	1.219	1.13	0.97	81.406	93.086	77.812
Relative IL-18 gene mRNA level		Mock			PRRSV-2
		Rep1	Rep2	Rep3	Rep1	Rep2	Rep3
	12 hpi	0.89	1.072	1.049	2.533	2.127	2.463
	18 hpi	0.746	0.861	0.727	5.903	6.428	6.045
Relative IL-1β gene mRNA level		Mock			PRRSV-2
		Rep1	Rep2	Rep3	Rep1	Rep2	Rep3
	12 hpi	0.947	1.069	0.988	50.94	44.696	46.501
	18 hpi	1.18	1.357	1.161	101.755	104.578	105.411
Relative IL-7 gene mRNA level		Mock			PRRSV-2
		Rep1	Rep2	Rep3	Rep1	Rep2	Rep3
	12 hpi	0.937	1.14	0.936	5.863	5.262	5.978
	18 hpi	2.191	2.336	2.246	5.298	6.059	5.684
The qRT-PCR data were normalized by the level of β–actin expression. 2^(-ΔΔCt) method was used to calculate relative expression changes.

## Sheet: Fig. 1B
	Rep1	Rep2	Rep3
12hpi-Mock	652.608	547.466	583.722
12hpi-PRRSV-2	1722.16	1533.63	1497.37
18hpi-Mock	652.608	543.84	435.072
18hpi-PRRSV-2	7196.82	7048.17	6888.64
The data represent the IL-1β levels (pg/mL) in the cell supernatant.

## Sheet: Fig. 1C
	Rep1	Rep2	Rep3
Mock	500.333	612.726	569.219
0.01 MOI	902.774	939.03	826.637
0.05 MOI	2305.88	2233.37	2327.64
0.1 MOI	6841.51	6486.2	6591.34
The data represent the IL-1β levels (pg/mL) in the cell supernatant.

## Sheet: Fig. 1D
	Rep1	Rep2	Rep3
si-NC-Mock	601.85	456.83	547.47
si-NLRP3-3-Mock	580.1	471.33	551.09
si-NC-PRRSV-2	3498.7	3621.97	3951.9
si-NLRP3-3-PRRSV-2	2411.02	2378.39	2523.42
The data represent the IL-1β levels (pg/mL) in the cell supernatant.

## Sheet: Fig. 1E
	Rep1	Rep2	Rep3
DMSO-Mock	118.852	116.904	116.904
MCC950-Mock	311.744	253.292	292.26
DMSO-PRRSV-2	5247.04	5819.87	5326.93
MCC950-PRRSV-2	3244.09	3423.34	3805.22
The data represent the IL-1β levels (pg/mL) in the cell supernatant.

## Sheet: Fig. 1F
	Rep1	Rep2	Rep3
DMSO-Mock	212.376	187.046	204.582
Z-YVAD-FMK-Mock	592.314	605.952	641.024
DMSO-PRRSV-2	5067.79	5589.96	5130.14
Z-YVAD-FMK-PRRSV-2	3811.07	3768.21	3629.87
The data represent the IL-1β levels (pg/mL) in the cell supernatant.

## Sheet: Fig. 1I
	Rep1	Rep2	Rep3
Mock	3.77	5.08	1.82
PRRSV-2	22.73	19.19	26.67
LPS+NG	91.55	85.14	85.71
The data represent the % of ASC Speck-containing cells.

## Sheet: Fig. 2A
	Rep1	Rep2	Rep3
Mock	140.285	142.233	140.233
Vector	744.289	709.218	730.65
nsp1α	724.805	623.488	722.856
nsp1β	200.685	181.201	179.253
nsp2	5026.87	5268.47	5182.74
nsp4	1124.23	1186.58	1200.21
nsp5	2447.19	2299.11	2386.79
nsp7	161.717	163.666	241.602
nsp9	742.34	750.134	720.908
nsp10	138.336	159.769	140.285
nsp11	169.511	173.408	169.511
GP2	381.886	377.99	374.093
GP3	650.766	709.218	687.785
GP4	742.34	763.773	566.984
GP5	709.218	637.127	771.566
N	728.702	660.508	617.643
The data represent the IL-1β levels (pg/mL) in the cell supernatant.

## Sheet: Fig.2B
	Rep1	Rep2	Rep3
Vector	329.28	286.415	302.002
0.5 μg-nsp2	1644.45	1480.78	1663.93
1.0 μg-nsp2	3721.44	3518.81	3694.17
2.0 μg-nsp2	5502.28	5377.58	5525.66
The data represent the IL-1β levels (pg/mL) in the cell supernatant.

## Sheet: Fig.2C
	Rep1	Rep2	Rep3
Mock	263.034	302.002	297.131
Vector	813.457	818.328	716.037
nsp2+DMSO	5562.68	5449.68	5810.13
nsp2+MCC950	3754.57	3530.5	3711.7
The data represent the IL-1β levels (pg/mL) in the cell supernatant.

[truncated: 14 more sheets: Fig.3D, Fig.4C, Fig.4D, Fig.4E, Fig. 5C, Fig. 5D, Fig. 5E, Fig. 7A, Fig. 8B, Fig. 8C, Fig. 9C, Fig. 9D, Fig. S2, Fig. S4B]
